# Supplementary material for: B cell heterogeneity in human tuberculosis highlights compartment-specific phenotype and functional roles
Source: Commun Biol. 2024 May 16;7:584. doi: 10.1038/s42003-024-06282-7 (PMC11099031; doi:10.1038/s42003-024-06282-7)
Supplement: Supplementary file 4 — Supplementary Data 1 [file 42003_2024_6282_MOESM4_ESM.xlsx]

## Sheet: Figure 1
Numerical source data
Figure 1 b	Patient #	Healthy control	Latent TB	Active TB
	1	15.9
	2	5.06
	3	9.04
	4	12.4
	5	5.21
	6	6.1
	7		1.77
	8		2.94
	9		4.1
	10		1.98
	11		6.72
	12		4.31
	13		3.72
	14		2.33
	15		2.2
	16		3.65
	17			1.74
	18			1.54
	19			1.48
	20			7.05
	21			3.55
	22			2.69
	23			3.13
	24			4.05
	25			3.39
	26			11.1
	27			0.5
	28			1.29
	29			0.56
	30			1.2
	31			0.99
Figure 1 c	Patient #	Control Blood	Control Lung	TB Blood	TB Lung
	1	6.02
	2	9.4725
	3	7.8475	0.315
	4	3.3075
	5	12.75	2.44
	6	4.075	2.9625
	7		6.705
	8		9.2025
	9		2.58
	10		7.21
	11		2.45
	12			5.86	8.02667
	13			0.63	30.95
	14			6.39	5.8525
	15			1.9925	3.3125
	16			4.23	2
	17			9.59	13.15
	18			7.0025	5.3375
	19			2.0675	12.7333
	20			8.21	2.765
	21			5.39	15.175
	22				10.7775
	23				7.385
	24				3.9875
	25			1.25	14.8
	26			3.33	7.11
	27			5.91	14.73
	28			9.55	18.1
	29			8.33	3.54
	30				13.83
	31			3.08	2.61
	32			2.76	5.49
	33			4.28	2.97
	34			4.01	1.9
	35				5.7
	36			8.63	17.77
	37			4.12	1.47
	38				15.54
	39			27.9	12.5
	40				7.22
	41			4.78	8.72
	42			7.8	11.2
	43				8.91
	44				13.4
	45			1.25	14.8
	46			3.33	7.11
	47				26
	48				3.89
	49				8.19
	50				7.88
	51				19.1
	52				8.9
	53			12	16.4
	54			1.37
	55				23.2
	56			1.14	7.6
	57			5.77	11
	58			6.51	26.6
	59			6.89	11.1
	60			0.515	11.1
	61			11.7	14.7
	62			13.8	18.2
	63				21.1
	64			14.1	9.92
	65			11.6	11.2
	66			5.95	14
	67				5.68
	68				1.32
	69				16.5
	70				5.01
	71				4.86
	72				1.94
Figure 1 d	Patient #	Blood	Lung
	1	87.9	70.1
	2	93	90.8
	3	84.6	81.4
	4	59.1	51
	5	69.8	74
	6	70.1	68.4
	7	83.4	81.7
	8	78.6	61
	9	75.8	66.1
	10	75.3	71.4
	11	69.5	71.5
	12	52.5	73.8
	13	58.6	59.6
	14	77.6	75.7
	15	76.8	86.6
	16	73.2	63.1
	17	70.7	88.4
	18	56.9	78.6
	19	76.8	82
	20	94.8	66
	21	65.1	67
	22	90.1	95.3
	23	59.3	83.7
	24	83.3	71.6
	25	61.4	66.5
	26	78.7	74.1
	27	61.9	77.1
	28	79.9	64.6
	29	79.5	58.4
	30	84.6	80.5
	31	69.5	82
	32	69.3	73.1
	33	55.2	70.8
	34	64.6	75.6
	35	62.2	68.8
	36	60	41.8

## Sheet: Figure 2
Numerical source data
Figure 2 b	Patient #	CD20	CD3	CD68	CD21	CD45
	1	17.7	15.8	89.8	11	24.6
	2	2.1	3.2	49.2	0.09	4.5
	3	4.3	34.9	70.7	1.1	22.2
	4	17.2	34.1	40.8	5.2	54.08
	5	18.6	22.4	87.3	3.9	32.01

## Sheet: Figure 3
Numerical source data
Figure 3 b	% Tranisitional B cells (of CD19+)
	Patient #	Control Blood	Control Lung	TB Blood	TB Lung
	1	37.4
	2	34.9
	3	60.225	9.77
	4	27.125	17.2
	5	18.875	18.3
	6		29.8
	7		15.3
	8		14.7
	9		5.54
	10		13.7
	11			56.075	7.75
	12			38.5	12.305
	13			26.05	17.55
	14			51.55	9.015
	15			22.675	6.295
	16			81.475	5.74
	17			76.7	4.9275
	18			17.45	3.54
	19			33.5	14.425
	20			22.275	2.3625
	21				0.23
	22				12.485
	23				7.9575
	24				3.61
	25			7	1
	26			12	2.46
	27			23.9	1.51
	28			17	3.28
	29				12.4
	30			4.2	3.74
	31			3.45	1.35
	32			1.08	0.753
	33			5.14
	34			5.38	1.99
	35			6.33	4.68
	36			7.51	0.598
	37				1.94
	38				3.47
	39				3.25
	40			3.57	2.23
	41			4.16	3.1
	42			6.45	1.44
	43				4.04
	44			8.5	1.83
	45			17	3.33
	46			11.3	1.6
	47			17.3	2.6
	48				7.12
	49			22.7	2.47
	50			21.9	2.2
	51				0.8
Figure 3 b	% Naive B cells (of CD19+)
	Patient #	Control Blood	Control Lung	TB Blood	TB Lung
	1	43.525
	2	38.9
	3	31.15	11.4
	4	69.05	25.8
	5	56.35	23.4
	6		24.6
	7		16.4
	8		11.9
	9		7.14
	10		14
	11			37.8	25.0667
	12			51.275	45.95
	13			65.6	56.65
	14			33.9	33.75
	15			59.3	22.975
	16			14.475	21.525
	17			18.1	15.35
	18			72.475	16.82
	19			54.6	42.65
	20			65.95	8.7075
	21				0.935
	22				47.025
	23				26.075
	24				49.5
	25			63.5	27.8
	26			80.8	38.9
	27			59	17.7
	28			62	26.2
	29				20.6
	30			76.6	21.6
	31			74.3	16.9
	32			83	20.2
	33			66.3
	34			71.9	13.4
	35			59.4	32.7
	36			67.8	23.4
	37				36.2
	38				36.1
	39				19.37
	40			59.7	20.15
	41			77.7	59.85
	42			71.3	18.3
	43				22.9
	44			62.9	29.7
	45			55.2	21.23
	46			45.4	18.8
	47			58.3	28.8
	48				36.5
	49			58.1	19.93
	50			70	22.9
	51				22.47
Figure 3 b	% Memory B cells (of CD19+)
	Patient #	Control Blood	Control Lung	TB Blood	TB Lung
	1	10.485
	2	26.1925
	3	8.6525	35.4
	4	3.83	26.2
	5	24.75	29.8
	6		20
	7		30.5
	8		29.4
	9		40.4
	10
	11			6.1575	67.1667
	12			10.1825	41.75
	13			8.3725	25.825
	14			14.5175	57.25
	15			18.015	70.7
	16			4.04	72.75
	17			5.1925	79.725
	18			10.1225	79.7
	19			11.8925	42.95
	20			11.7425	88.95
	21				98.875
	22				40.475
	23				65.975
	24				49.6
	25			32.9	55.9
	26			12	66.8
	27			14.8	83.6
	28			11.8	60.8
	29				72.7
	30			21.8	71.8
	31			24.8	83.5
	32			18	75.2
	33			25.2
	34			22.5	71.3
	35			32.22	47.87
	36			20.65	71.39
	37				60.54
	38				57.17
	39				62.03
	40			26.9	61.7
	41			9.62	27.65
	42			14.5	65.63
	43				60.4
	44			15.9	46.67
	45			16.3	61.93
	46			21.5	76.8
	47			15.7	54.2
	48				44.93
	49			12.7	59.9
	50			5.05	60.57
	51				72.63
Figure 3 b	% ASC B cells (of CD19+)
	Patient #	Control Blood	Control Lung	TB Blood	TB Lung
	1	0.59
	2	0.42
	3	0.29	40.6
	4	1.47	27
	5	0.75	22.9
	6		21.2
	7		34.2
	8		40.1
	9		42.5
	10		30.4
	11				12.39
	12			7.02	13.85
	13			6.28	5.53
	14			3.25	10.5
	15				10.79
	16			10.1	18.55
	17			5.64	9.26
	18			17.1	9.62
	19			5.82	13.1
	20				3.72
	21			2.43	14.79
	22			1.07	10.35
	23				1.19
	24			0.056	0.63
	25			0.0629	0.117
	26			0.13	0.0569
	27			0.0629	0.0637
	28			0.0881	0.883
	29			0.0235	0.989
	30			0.391	0.558
	31			0.918	1.25
	32				1.1
	33				0.487
	34				0.0898
	35			0.252	1.16
	36				0.296
Figure 3 c	Patient #	Control Blood	Control Lung	TB Blood	TB Lung
	1	5.9	4.17
	2	10.2	20.5
	3	11.5	83.8
	4		23.7
	5		44.6
	6			3.07	35.4
	7			5.25	81.7
	8			1.29	63.4
	9			5.49	29.3
	10			5.52	4.28
	11			9.42	53.5
	12			9.26	21.2
	13			1.98	34.9
	14				46
	15				79
	16				63.7
	17				57.5
	18				28.8
	19			0.56	0.41
	20			1.83	1.18
	21			11.6	24.3
	22				4.55
	23			8.34	7.24
	24			17.8	6.85
	25			5.7	24.2
	26			6.23	36.2
	27				11.91
	28			18	35.3
	29			7.65	28.1
	30				30.23
Figure 3 d		Naïve			Tranisitional			Memory			ASC
	Patient #	TB Blood	TB Lung	TB Lung Lymph Node	TB Blood	TB Lung	TB Lung Lymph Node	TB Blood	TB Lung	TB Lung Lymph Node	TB Blood	TB Lung	TB Lung Lymph Node
	1			56.5			5.67			34.7			0.449
	2			65			12.4			27.1			0.271
	3		49.5			3.61			49.6		0.056	0.63	0.603
	4	63.5	27.8	67.8	7	1	4.74	32.9	55.9	43.1
	5	80.8	38.9		12	2.46		12	66.8
	6	59	17.7	58.6	23.9	1.51	10.8	14.8	83.6	40.2		0.0898	0.215
	7	62	26.2		17	3.28		11.8	60.8		0.0629	0.0637	1.3
	8		20.6	40.9		12.4	21.8		72.7	38.5	0.252	1.16	0.348
	9	76.6	21.6	31	4.2	3.74	1.13	21.8	71.8	54	0.0235	0.989
	10	74.3	16.9	67.3	3.45	1.35	4.94	24.8	83.5	29
	11	83	20.2		1.08	0.753		18	75.2		0.0881	0.883
	12	66.3		37.1	5.14		3.44	25.2		54.09
	13	71.9	13.4		5.38	1.99		22.5	71.3		0.391	0.558
	14			44.2			6.78			45.99	0.918	1.25
	15	59.4	32.7		6.33	4.68		32.22	47.87			0.296	0.0357
	16	67.8	23.4		7.51	0.598		20.65	71.39			1.1	0.252
	17		36.2	64.6		1.94	3.37		60.54	31.71		0.487	0.151
	18		36.1	83.2		3.47	4.11		57.17	11.01		12.39
	19		19.73			3.25			62.03		7.02	13.85
	20	59.7	20.15		3.57	2.23		26.9	61.7		6.28	5.53	2.59
	21	77.7	59.85	68.8	4.16	3.1	9.97	9.62	27.65	14.4	3.25	10.5	1.76
	22	71.3	18.3	41.4	6.45	1.44	5.79	14.5	65.63	48.1		10.79
	23		22.97			4.04			60.4		10.1	18.55
	24	62.9	29.7		8.5	1.83		15.9	46.67		5.64	9.26
	25	55.2	21.23		17	3.33		16.3	61.93		17.1	9.62	2.24
	26	45.4	18.8	58.6	11.3	1.6	8.99	21.5	67	26	5.82	13.1	1.46
	27	58.3	28.8	63.2	17.3	2.6	6.82	15.7	54.2	27.6		3.72
	28		36.5			7.12			44.93		2.43	14.79	1.53
	29	58.1	19.93	56.2	22.7	2.47	7.19	12.7	59.9	32.4	1.07	10.35	0.23
	30	70	22.9	78.3	21.9	2.2	6.09	5.05	60.57	12.3		1.19	0.46
	31		22.47	52.6		0.8	1.9		72.63	41.2

## Sheet: Figure 4
Numerical source data
Figure 4 b	Population id	Gene	Average expression	Percent expressed	Average expression scaled
	0	PTPRC	17.9625533996212	59.7402597402597	0.16044211535365
	0	CD3D	0	0	-0.878066579612749
	0	CD14	0	0	NA
	0	CD19	3.99833405744399	27.9220779220779	0.5
	0	MS4A1	27.9674237941276	92.8571428571429	0.5
	0	CD27	0.671521418068616	6.49350649350649	-0.257008807896471
	0	CD38	0.109134562916076	0.649350649350649	-0.631568566860579
	0	SDC1	0.16895506921526	0.649350649350649	-0.3000852248053
	0	ITGAX	0.544838543285003	5.19480519480519	0.164143406461131
	0	FAS	0.86636400241555	7.79220779220779	0.5
	0	CR2	0.365896300703501	3.8961038961039	-0.256550419380788
	0	ZEB2	2.64808472459132	18.1818181818182	0.5
	0	MCM4	0.846421242123821	1.94805194805195	-0.0675286351448342
	0	MKI67	0.977884749528914	5.84415584415584	-0.337236006317288
	0	MYBL2	0.262288630600615	2.5974025974026	-0.384271065272895
	0	BANK1	12.7130430687387	53.2467532467532	0.5
	0	IGJ	4.31412026503703	8.44155844155844	-0.373806988720802
	0	PPIB	2.31179373309323	16.8831168831169	-0.433527899073255
	0	IGHD	0.895401908718375	7.79220779220779	-0.377409008628453
	0	IGHM	4.56151081683762	20.1298701298701	-0.361628814380918
	0	IGHG1	19.2573298766109	18.8311688311688	-0.343866087980954
	0	IGHG2	2.22804402027918	8.44155844155844	-0.393136336218341
	0	IGHG3	21.4745105641615	15.5844155844156	-0.339695101780341
	0	IGHG4	13.6565521707485	7.79220779220779	-0.332308563492717
	0	IGHA1	2.88794977611221	9.74025974025974	-0.411828214236572
	0	CXCR4	7.63146192343895	42.2077922077922	0.159145771198182
	0	CXCR5	2.8528815049581	19.4805194805195	-0.0979949264013475
	0	SELL	4.92669378202389	27.2727272727273	0.5
	0	CD69	11.1014793618759	46.1038961038961	0.5
	0	CCR7	5.22156806862067	30.5194805194805	0.5
	0	CD22	3.03938725761348	18.8311688311688	0.210106711356306
	0	CD40	1.82741184733181	14.2857142857143	0.5
	0	CD79A	8.07772331084675	40.2597402597403	-0.0426739327669584
	0	CD83	21.5892061141675	59.0909090909091	0.5
	0	CD86	1.45732331735948	10.3896103896104	0.5
	0	AICDA	0.506649238727355	3.8961038961039	-0.0709650057474217
	0	TNFRSF13C	0.725729414163919	7.79220779220779	0.403109265415581
	0	BCL6	0.693338182729082	4.54545454545455	-0.711842423478042
	0	PRDM1	0.121246116635931	1.2987012987013	-0.779897704401957
	0	MME	0.564188327839743	2.5974025974026	-0.289580199742983
	0	TLR2	0.173160173160173	0.649350649350649	-0.30382595461869
	0	TLR4	0	0	-0.490980897260753
	0	IL8	1.30271398513951	7.14285714285714	-0.479549446593333
	0	TGFB1	0.531552400198511	7.14285714285714	-0.30732801097476
	0	NFKB1	4.28054809317537	24.025974025974	0.5
	0	NFKB2	0.654261135546378	7.79220779220779	-0.162133471240268
	0	TNF	0.103615882542237	3.24675324675325	-0.698021577308206
	0	MYD88	0.0653928146375276	0.649350649350649	-0.382335713810468
	1	PTPRC	19.9224195028981	75.968992248062	0.356720491057765
	1	CD3D	0	0	-0.878066579612749
	1	CD14	0	0	NA
	1	CD19	4.10731417655461	39.5348837209302	0.5
	1	MS4A1	18.4084223222248	83.7209302325581	0.5
	1	CD27	0.418232286650566	9.30232558139535	-0.507725502415367
	1	CD38	0.100133974812243	1.55038759689922	-0.643163513011929
	1	SDC1	0	0	-0.591500787968172
	1	ITGAX	0.341645793196504	4.65116279069767	-0.158247207410421
	1	FAS	0.732290191886334	8.52713178294574	0.281409246595049
	1	CR2	0.703406369845632	7.75193798449612	0.5
	1	ZEB2	2.51448580048922	15.5038759689922	0.5
	1	MCM4	0.844164495977982	3.87596899224806	-0.0690705628346526
	1	MKI67	0.65996670680994	3.87596899224806	-0.382201983887656
	1	MYBL2	0.0841858450931905	3.10077519379845	-0.456998559624907
	1	BANK1	10.4464014452043	56.5891472868217	0.5
	1	IGJ	1.71182802356857	7.75193798449612	-0.403039616887615
	1	PPIB	2.74505032396921	25.5813953488372	-0.338138829454272
	1	IGHD	1.59049478636532	13.953488372093	-0.36856192999557
	1	IGHM	6.12380318827425	34.1085271317829	-0.334815456882096
	1	IGHG1	9.40431520615829	27.906976744186	-0.425314019868323
	1	IGHG2	2.68314374976833	7.75193798449612	-0.377206184699937
	1	IGHG3	11.763372576856	24.8062015503876	-0.384097763310256
	1	IGHG4	10.218092358488	10.8527131782946	-0.363792912556158
	1	IGHA1	1.85854421559702	17.8294573643411	-0.4243725972052
	1	CXCR4	11.4212024643738	66.6666666666667	0.5
	1	CXCR5	2.43582787908402	20.9302325581395	-0.179860608172601
	1	SELL	3.45458771303047	33.3333333333333	0.0512836770376127
	1	CD69	15.036522949537	63.5658914728682	0.5
	1	CCR7	5.06339493415321	31.7829457364341	0.5
	1	CD22	1.73287628130746	23.2558139534884	-0.172698777011588
	1	CD40	1.249977469595	12.4031007751938	0.187800587429977
	1	CD79A	7.22724880430474	43.4108527131783	-0.154584891499859
	1	CD83	18.1214137899396	59.6899224806201	0.5
	1	CD86	1.46150406461049	17.8294573643411	0.5
	1	AICDA	0.31044773555795	1.55038759689922	-0.242212678179209
	1	TNFRSF13C	1.32724444403686	13.953488372093	0.5
	1	BCL6	0.57535120310452	11.6279069767442	-0.951046508863286
	1	PRDM1	1.35849706804196	9.30232558139535	-0.249130802616273
	1	MME	0.0756286632633768	0.775193798449612	-0.544238889577267
	1	TLR2	0.124110045537071	1.55038759689922	-0.384716721766268
	1	TLR4	0.0111490550618382	0.775193798449612	-0.478646001171153
	1	IL8	1.25639511955832	10.8527131782946	-0.48238064754547
	1	TGFB1	0.666451423881883	10.077519379845	0.142495001562816
	1	NFKB1	4.50229915788263	35.6589147286822	0.5
	1	NFKB2	0.373705212659371	6.97674418604651	-0.863850326937332
	1	TNF	0.533827008185131	7.75193798449612	-0.00959498111243217
	1	MYD88	0	0	-0.522844259212319
	2	PTPRC	16.6033818495567	77.0833333333333	0.024322620402499
	2	CD3D	0.00727624103567105	1.04166666666667	-0.532452810330574
	2	CD14	0	0	NA
	2	CD19	1.9889589872555	36.4583333333333	-0.56396166562639
	2	MS4A1	7.10692091743845	76.0416666666667	-0.597653214832095
	2	CD27	0.461195312784374	8.33333333333333	-0.465198814284327
	2	CD38	0.175040723988315	6.25	-0.546665404993922
	2	SDC1	0.081115466041693	3.125	-0.451591939257382
	2	ITGAX	1.81037849743274	26.0416666666667	0.5
	2	FAS	0.686157924573391	14.5833333333333	0.110280566927558
	2	CR2	0.254838486608469	5.20833333333333	-0.595942822265977
	2	ZEB2	2.65079963527275	33.3333333333333	0.5
	2	MCM4	0.0700795841492346	3.125	-0.597966097682582
	2	MKI67	0.222880637705896	3.125	-0.444022955769475
	2	MYBL2	0.103597753867217	5.20833333333333	-0.44907179148536
	2	BANK1	3.83577733604184	34.375	-0.400504062886486
	2	IGJ	1.26703667956305	11.4583333333333	-0.408036142552155
	2	PPIB	2.11789553195574	32.2916666666667	-0.476218003267411
	2	IGHD	0.330960100434954	5.20833333333333	-0.384593172388662
	2	IGHM	3.73367527490743	26.0416666666667	-0.375836814587431
	2	IGHG1	17.131222310636	34.375	-0.361441121613862
	2	IGHG2	3.50864883031429	11.4583333333333	-0.348310494018973
	2	IGHG3	15.5471229485813	30.2083333333333	-0.366797155771878
	2	IGHG4	6.09469005818193	16.6666666666667	-0.401548955796484
	2	IGHA1	3.18309465144017	27.0833333333333	-0.408231565365267
	2	CXCR4	4.66805356567327	48.9583333333333	-0.646258664025803
	2	CXCR5	0.681971100038239	14.5833333333333	-0.524134514543269
	2	SELL	7.52865629130249	51.0416666666667	0.5
	2	CD69	4.07951590484942	31.25	-0.43614397477619
	2	CCR7	1.05442090684017	16.6666666666667	-0.753621176402588
	2	CD22	0.568266464192737	12.5	-0.513927467687527
	2	CD40	0.558074305902207	10.4166666666667	-1.05716379708764
	2	CD79A	2.33131515287588	32.2916666666667	-0.798823636587987
	2	CD83	8.05687850644129	51.0416666666667	-0.459079118416932
	2	CD86	1.3787830503327	19.7916666666667	0.5
	2	AICDA	0.0431600027622402	1.04166666666667	-0.475505498934581
	2	TNFRSF13C	0.246179245882861	6.25	-0.716420853431635
	2	BCL6	0.845039697641114	17.7083333333333	-0.404286265658286
	2	PRDM1	0.441556175348575	10.4166666666667	-0.642488250579757
	2	MME	5.20129633704772	29.1666666666667	0.5
	2	TLR2	1.70686842492586	20.8333333333333	0.5
	2	TLR4	2.47271371406251	28.125	0.5
	2	IL8	44.2520635431186	61.4583333333333	0.5
	2	TGFB1	0.908782387542424	15.625	0.5
	2	NFKB1	2.94762199932003	40.625	-0.292280762922639
	2	NFKB2	1.14940260345512	22.9166666666667	0.5
	2	TNF	0.436119249668893	11.4583333333333	-0.165947561526837
	2	MYD88	1.27287052712754	22.9166666666667	0.5
	3	PTPRC	17.1537816826636	92.1052631578947	0.0794445417671378
	3	CD3D	0.0372323474634763	2.63157894736842	0.5
	3	CD14	0	0	NA
	3	CD19	3.87110169286813	73.6842105263158	0.5
	3	MS4A1	15.5447605524416	90.7894736842105	0.342210237569365
	3	CD27	1.80527588951996	43.421052631579	0.5
	3	CD38	2.2602108621708	55.2631578947368	0.5
	3	SDC1	0.0262894999737105	1.31578947368421	-0.546156369030683
	3	ITGAX	0.11872117402848	3.94736842105263	-0.511944889977142
	3	FAS	0.285505118603749	13.1578947368421	-1.37594999758285
	3	CR2	0.921574031821891	28.9473684210526	0.5
	3	ZEB2	0.212794078742448	9.21052631578947	-1.15524851083159
	3	MCM4	4.17362741923455	50	0.5
	3	MKI67	19.3666561284039	69.7368421052632	0.5
	3	MYBL2	6.73630712422833	72.3684210526316	0.5
	3	BANK1	4.09702952784959	50	-0.339310244603871
	3	IGJ	5.92194024811446	32.8947368421053	-0.355745679934841
	3	PPIB	4.51038397060916	38.1578947368421	0.0505304664463538
	3	IGHD	0.650993628897578	17.1052631578947	-0.380519814881313
	3	IGHM	4.28508476993796	27.6315789473684	-0.366373067475293
	3	IGHG1	30.6062889017055	69.7368421052632	-0.250052237846296
	3	IGHG2	6.94285823795286	36.8421052631579	-0.228100630851138
	3	IGHG3	7.69213907212771	56.578947368421	-0.402712842568322
	3	IGHG4	11.7273391253139	40.7894736842105	-0.349973454245148
	3	IGHA1	3.84125325769464	50	-0.400211214662262
	3	CXCR4	8.07102345442578	76.3157894736842	0.278611185299113
	3	CXCR5	14.6533563035274	73.6842105263158	0.5
	3	SELL	0.844538912443051	25	-1.01444216748615
	3	CD69	2.04297185731016	42.1052631578947	-0.790262653798176
	3	CCR7	0.155334132675943	5.26315789473684	-1.1742973539705
	3	CD22	9.71628639599639	73.6842105263158	0.5
	3	CD40	1.0779979658485	38.1578947368421	-0.121647856032367
	3	CD79A	17.9252996503117	84.2105263157895	0.5
	3	CD83	13.0213485702747	80.2631578947368	0.264635845157826
	3	CD86	1.24889395976061	30.2631578947368	0.345747860857071
	3	AICDA	3.1511991374363	46.0526315789474	0.5
	3	TNFRSF13C	0.83335001122052	17.1052631578947	0.5
	3	BCL6	1.83263973760561	44.7368421052632	0.5
	3	PRDM1	0.696040566169971	14.4736842105263	-0.533317276400596
	3	MME	1.86129506013512	34.2105263157895	0.386528625794206
	3	TLR2	0.0405418880605383	2.63157894736842	-0.522532721335708
	3	TLR4	0.0511411400649132	5.26315789473684	-0.434400259251028
	3	IL8	0.616885191364252	17.1052631578947	-0.521470143691058
	3	TGFB1	0.31316601952865	13.1578947368421	-1.03554098811734
	3	NFKB1	2.40880022410458	56.578947368421	-0.64336117870089
	3	NFKB2	1.12402824557699	32.8947368421053	0.5
	3	TNF	0.488987619129966	17.1052631578947	-0.0813472584079486
	3	MYD88	0.294495613312865	13.1578947368421	0.109933982299095
	4	PTPRC	5.24496630774437	61.7647058823529	-1.11320986173585
	4	CD3D	0.0403398226661396	2.94117647058824	0.5
	4	CD14	0	0	NA
	4	CD19	2.51301049562342	70.5882352941177	-0.157091810902395
	4	MS4A1	4.61519554894525	35.2941176470588	-0.87519838143533
	4	CD27	2.83300184831293	35.2941176470588	0.5
	4	CD38	0.819519875398918	23.5294117647059	0.283580460061448
	4	SDC1	1.58561613828392	29.4117647058824	0.5
	4	ITGAX	0	0	-0.700310824086123
	4	FAS	0.918530014297034	29.4117647058824	0.5
	4	CR2	0.703744480691231	11.7647058823529	0.5
	4	ZEB2	0.110904090142844	2.94117647058824	-1.24205968605304
	4	MCM4	0.238618957512985	5.88235294117647	-0.482811131275129
	4	MKI67	1.4867994010449	17.6470588235294	-0.265255678904643
	4	MYBL2	0.642729066809012	11.7647058823529	-0.228919875246336
	4	BANK1	2.63638215140135	35.2941176470588	-0.681441690510084
	4	IGJ	239.379662400144	94.1176470588235	0.5
	4	PPIB	14.3548984996209	76.4705882352941	0.5
	4	IGHD	208.719761341936	17.6470588235294	0.5
	4	IGHM	157.711616439694	14.7058823529412	0.5
	4	IGHG1	334.516085690828	76.4705882352941	0.5
	4	IGHG2	78.0512683831285	67.6470588235294	0.5
	4	IGHG3	591.51713451098	94.1176470588235	0.5
	4	IGHG4	297.424441582409	73.5294117647059	0.5
	4	IGHA1	222.50412975426	52.9411764705882	0.5
	4	CXCR4	4.6994717945866	44.1176470588235	-0.637719719048015
	4	CXCR5	0.0627249088263362	5.88235294117647	-0.645689653937073
	4	SELL	2.07529589776341	32.3529411764706	-0.511903851999923
	4	CD69	2.01917347197362	26.4705882352941	-0.794400768457869
	4	CCR7	0.419741380440066	8.82352941176471	-1.05058312136591
	4	CD22	0.0410836216034116	2.94117647058824	-0.66839114168372
	4	CD40	0.796510858238603	23.5294117647059	-0.628136974834542
	4	CD79A	19.7371477715001	79.4117647058823	0.5
	4	CD83	2.11399963141371	32.3529411764706	-1.32542543801761
	4	CD86	0.429300102778001	11.7647058823529	-1.0831902211589
	4	AICDA	0	0	-0.513176209381695
	4	TNFRSF13C	0.141099551017912	5.88235294117647	-0.961733838519856
	4	BCL6	0.643035540988616	17.6470588235294	-0.813824840930187
	4	PRDM1	5.62166416911422	64.7058823529412	0.5
	4	MME	0	0	-0.583659860437131
	4	TLR2	0	0	-0.589392168716302
	4	TLR4	0	0	-0.490980897260753
	4	IL8	0.749331590568287	17.6470588235294	-0.513374471078432
	4	TGFB1	0.67454516827768	17.6470588235294	0.169483725331284
	4	NFKB1	1.39610235891519	29.4117647058824	-1.30320531255439
	4	NFKB2	0.165216994833321	5.88235294117647	-1.38531390951763
	4	TNF	0.181350463970082	5.88235294117647	-0.573630202679983
	4	MYD88	0.0488729888765077	2.94117647058824	-0.417831611958288
	5	PTPRC	33.7621398690476	81.8181818181818	0.5
	5	CD3D	0	0	-0.878066579612749
	5	CD14	0	0	NA
	5	CD19	0.907259934688908	18.1818181818182	-1.40378509776097
	5	MS4A1	11.5589743823808	93.9393939393939	-0.101753491580831
	5	CD27	0.25301431359891	6.06060606060606	-0.671265500546022
	5	CD38	0.243687632326905	9.09090909090909	-0.458231494180509
	5	SDC1	0	0	-0.591500787968172
	5	ITGAX	0.18432500184325	3.03030303030303	-0.407856243545045
	5	FAS	0.833855725483002	15.1515151515152	0.5
	5	CR2	0.0780704117043161	3.03030303030303	-1.13614561829592
	5	ZEB2	2.13891873876485	30.3030303030303	0.485826806358135
	5	MCM4	0	0	-0.645848156322591
	5	MKI67	0.409487899043238	6.06060606060606	-0.417629430394195
	5	MYBL2	0.117105617556474	3.03030303030303	-0.443555914362106
	5	BANK1	3.65927452800527	36.3636363636364	-0.441846800287554
	5	IGJ	8.61801507305017	12.1212121212121	-0.325459553107372
	5	PPIB	2.5018016069249	30.3030303030303	-0.391694318957512
	5	IGHD	0.845642275376728	15.1515151515152	-0.378042344694861
	5	IGHM	1.69820651599742	18.1818181818182	-0.410771217717205
	5	IGHG1	11.2102242026336	21.2121212121212	-0.410385842263879
	5	IGHG2	0.312281646817264	3.03030303030303	-0.460195011284489
	5	IGHG3	19.8952757638912	21.2121212121212	-0.346915906222038
	5	IGHG4	10.0019819525716	6.06060606060606	-0.365771733257174
	5	IGHA1	7.67579188860374	18.1818181818182	-0.353483352545364
	5	CXCR4	11.351400336258	69.6969696969697	0.5
	5	CXCR5	0.598132380735197	15.1515151515152	-0.54059166414888
	5	SELL	3.91755712385338	36.3636363636364	0.240321700474902
	5	CD69	11.3013489849319	66.6666666666667	0.5
	5	CCR7	3.6781529338033	30.3030303030303	0.47400400036788
	5	CD22	0.586562227629784	9.09090909090909	-0.508566840195989
	5	CD40	1.91873527842157	24.2424242424242	0.5
	5	CD79A	1.16179506283345	9.09090909090909	-0.952716685147662
	5	CD83	9.66776199356946	51.5151515151515	-0.224246302583626
	5	CD86	0.0390352058521581	3.03030303030303	-1.76360573250064
	5	AICDA	0	0	-0.513176209381695
	5	TNFRSF13C	0.292575197120214	9.09090909090909	-0.608107546006538
	5	BCL6	1.57771043177744	15.1515151515152	0.5
	5	PRDM1	4.9645881589062	21.2121212121212	0.5
	5	MME	0	0	-0.583659860437131
	5	TLR2	0.0955630094702942	3.03030303030303	-0.431794920318061
	5	TLR4	0.291140283248417	6.06060606060606	-0.168874214546634
	5	IL8	0.735575293353438	6.06060606060606	-0.514215312953203
	5	TGFB1	1.05332799835071	18.1818181818182	0.5
	5	NFKB1	5.83741399282219	45.4545454545455	0.5
	5	NFKB2	0.490743598251149	15.1515151515152	-0.571117929459485
	5	TNF	1.89912605210556	12.1212121212121	0.5
	5	MYD88	0	0	-0.522844259212319
	6	PTPRC	3.87437777638572	57.1428571428571	-1.25047275446305
	6	CD3D	0.04455374964357	3.57142857142857	0.5
	6	CD14	0	0	NA
	6	CD19	1.62144236626188	64.2857142857143	-0.849298949852552
	6	MS4A1	2.10573026343533	64.2857142857143	-1.15471953956885
	6	CD27	0.0759294853859362	7.14285714285714	-0.846551832535234
	6	CD38	0.488004261773496	32.1428571428571	-0.143492264962116
	6	SDC1	0.538579886057706	25	0.337447727946056
	6	ITGAX	0.0897795015442074	3.57142857142857	-0.557864459226587
	6	FAS	0.272299164443993	17.8571428571429	-1.42493778055432
	6	CR2	0.121392715080804	7.14285714285714	-1.0037527672275
	6	ZEB2	0.704950917771734	21.4285714285714	-0.735926512894198
	6	MCM4	0.443875476182139	21.4285714285714	-0.34256907957814
	6	MKI67	0.411778183083332	10.7142857142857	-0.417305495143789
	6	MYBL2	0.477111962108063	25	-0.296548896389483
	6	BANK1	1.43151922131641	46.4285714285714	-0.963660043163502
	6	IGJ	1.92065570292695	21.4285714285714	-0.400693768944658
	6	PPIB	1.42430056679859	60.7142857142857	-0.62892515143793
	6	IGHD	0.799143426944395	21.4285714285714	-0.378634177788896
	6	IGHM	1.3099408360134	25	-0.417434955358298
	6	IGHG1	3.86584270889799	78.5714285714286	-0.471096670742646
	6	IGHG2	0.489132302032014	28.5714285714286	-0.454004592896716
	6	IGHG3	2.48602548793168	82.1428571428571	-0.426516983717127
	6	IGHG4	0.516688937009073	32.1428571428571	-0.452624071971774
	6	IGHA1	14.8303487629632	71.4285714285714	-0.26629759714894
	6	CXCR4	1.47868873631151	46.4285714285714	-1.51307425911041
	6	CXCR5	2.17982960142963	50	-0.230111876192439
	6	SELL	0.55559915671989	14.2857142857143	-1.13242102102914
	6	CD69	0.533511667809952	25	-1.05273085279832
	6	CCR7	3.06302954091916	25	0.186192228371069
	6	CD22	0.571605079434038	14.2857142857143	-0.512949259114391
	6	CD40	0.590528324882135	21.4285714285714	-0.998768200876134
	6	CD79A	2.35365644124837	60.7142857142857	-0.795883824774862
	6	CD83	5.87156736562757	64.2857142857143	-0.777651363256356
	6	CD86	1.33924747005553	14.2857142857143	0.5
	6	AICDA	0.104229638740072	3.57142857142857	-0.4222029867289
	6	TNFRSF13C	0.30522646557388	21.4285714285714	-0.578572625549164
	6	BCL6	1.14405734112648	50	0.201935218708603
	6	PRDM1	0.371063951582052	14.2857142857143	-0.672728630808215
	6	MME	0.135803065609009	7.14285714285714	-0.512873356206461
	6	TLR2	0.361504616332763	21.4285714285714	0.00678132072382336
	6	TLR4	0.280311762015399	14.2857142857143	-0.180854484037856
	6	IL8	15.1245314082918	67.8571428571429	0.365297294743537
	6	TGFB1	0.218201238319351	10.7142857142857	-1.35220261250984
	6	NFKB1	2.40061992705221	57.1428571428571	-0.648691219583499
	6	NFKB2	1.07623229489351	35.7142857142857	0.5
	6	TNF	0.135735409616888	7.14285714285714	-0.646623704548926
	6	MYD88	0.0216936680521689	3.57142857142857	-0.476231404889765

## Sheet: Figure 5
Numerical source data
Figure 5 a	Phenotype	CD19	CD27	CD38	IgD	IgM	CD69	CD40	CD21	CD95	CD138	CXCR5	CD11c	CD20	CD10
	Atypical/DN/Memory	583	458	336	326	265	338	672	504	415	326	513	450	783	218
	Naïve	614	228	442	490	526	315	611	613	370	415	666	296	887	233
	Transitional	563	218	715	339	742	280	482	182	533	586	508	193	948	662
	Activated DN (DN2)	693	303	383	344	283	343	613	277	534	376	370	647	993	51
	Tissue resident memory	401	549	580	311	311	510	516	560	305	337	485	527	240	312
	Circulating memory	422	596	290	316	275	334.5	505.5	441.5	347	324.5	267.5	215.5	223	271
	Plasma cells	567	633	812	321	265	316	605	426	513	435	203	0	25	302
Figure 5 b	Phenotype	CD19	CD27	CD38	IgD	IgM	CD69	CCR6	CXCR4	CXCR5	CCR7	CXCR3	CD62L
	Atypical/DN/Memory	514	419	306	299	355	473	469	531	602	316	506	364
	Naïve	546	271	379	505	765	449	398	671	715	360	294	496
	Transitional	479	229	641	446	885	429	236	757	750	54	191	513
	Naïve GC Centroblast	581	481	418	308	69	496	451	586	635	228	579	670
	Lung homing ASC	528	670	812	296	78	469	436	351	138	0	480	667
	Lung homing ASC	466	619	812	293	378	446	452	345	346	0	588	310
	Memory GC Centrocyte	418	565.5	313	293	567	576	664	371	668	512	333.5	349
	ASC	490.5	616	830	291	312	425	426.5	306	251.5	0	95.5	319.5
Figure 5 c	Phenotype	CD19	CD27	CD38	IgD	IgM	CD40	FasL	CD1d	CD86	CD24	PDL1	CD5
	IgM+ mem	616	454	343	354	832	605	354	629	420	568	226	239
	Naïve	548	312	334	609	662	575	343	576	308	363	272	235
	24+ 38+ BREG	481	327	597	501	816	544	285	573	387	558	240	543
	ASC	444	662	795	291	306	474	463	578	505	480	0	72
	Atypical/DN/Memory	536	388	304	293	362	629	449	612	335	586	262	235
	FasL+ PD-L1+ mem	448	646	772	268	427	570	750	833	400	702	523	121
	CD5 hi CD1d hi	363	164	321	284	385.5	481	658.5	807	324	643	402.5	731.5

## Sheet: Figure 6
Numerical source data
Figure 6 a	DN2 of DN
	Patient #	TB Blood	TB Lung
	1		30.37
	2	18.4	11.85
	3	4.35	17.725
	4	10.9
	5		16.67
	6	46.1	57.7
	7	18.3	35.13
	8	38.3	40.4
	9	33.1	67.73
	10		36.87
	11	39.6	52.97
	12	40.3	58.9
	13		45.83
Figure 6 b		Transitional		Naïve
	Patient #	TB Blood	TB Lung	TB Blood	TB Lung
	1		1.29		4.23
	2	2.19	0.2	43	2.98
	3	15.9	0.465	51.2	10.49
	4	3.59	0.366667	22.2	4.78667
	5		3.3		5.21
	6	8.74	0.13	20.5	0.95
	7	17.9	7.73	45.6	3.86
	8	4.33	0.13	30.2	4.92
	9	9.11	0.66	39.4	4.72
	10		7.35		16.87
	11	10.8	0.24	54.1	3.27
	12	21.3	0.55	19.2	4.22
	13		0.06		6.33
Figure 6 c	CD24+ CD38+ of CD19+
	Patient #	TB Blood	TB Lung
	1		3.91
	2	3.64	0.89
	3	11.1	0.935
	4	1.09	0.87
	5		0.45
	6	4.23	1.25
	7	5.47	5.03
	8	4.08	2.01
	9	7.48	3.07
	10		10.56
	11	3.63	3.37
	12	5.09	0.32
	13		0.206667
Figure 6 d	CCR6+ CCR7+ CD27+ of CD19+
	Patient #	TB Blood	TB Lung
	1		5.32
	2	0.033	0.48
	3	0.064	0.165
	4	0.043	8.45
	5		0.53
	6	0.35	10.83
	7		3.40667
	8	0.053	2.05
	9	0.079	2.27
	10		0.84
	11	0.061	2.44
	12	0.013	1.69
	13		3.04
Figure 6 e		CD62L+		CD62L-
	Patient #	TB Blood	TB Lung	TB Blood	TB Lung
	1		2.28		8.95
	2	10.4	0.37	11	23.26
	3	7.52	0.06	10.3	7.705
	4	2.49	0.123	5.51	3.19667
	5		0.12		0.25
	6	25.7	1.3	30.4	56.87
	7	1.22	0.52	1.91	23.2
	8	3.8	1.44	6.54	10.94
	9	1.88	1.24	11.6	58.6
	10		5.35		20.1
	11	8.74	0.1	4.61	7.56
	12	0.27	0.95	1.06	67.67
	13		0.3		37.93
Figure 6 f	CD5hi CD1d+ of CD19+
	Patient #	TB Blood	TB Lung
	1		1.04
	2	0.15	0.45
	3	0.45	0.535
	4
	5		1.27
	6	1.29	6.46
	7	0.88	1.15
	8	0.18	0.34
	9	0.12	0.27
	10		2.94
	11	0.29	1.52
	12	0.18	1.25
	13		0.22
Figure 6 g		CD27+ CD24+ of CD19+		PDL1+ FasL+ of CD27+ CD24+
	Patient #	TB Blood	TB Lung	TB Blood	TB Lung
	1		25.7		3
	2	11.9	20.6	0.76	4.7
	3	6.7	11.61	0.24	0.81
	4	3.61	9.42333	0.37	41.3
	5		18.17		12.21
	6	5.67	19.33	0	6.27
	7	3.24	26.67	0.45	5.64
	8	10	26.73	0.88	6.33
	9	7.97	25.97	0.54	2.2
	10		15.73		15.19
	11	8.22	26.3	1	19.2633
	12	4.27	3.5	4.69	4.82
	13		20.2667		8.17333

## Sheet: Figure 7
Numerical source data
Figure 7 a	TB-	TB+
	55.5826	197.112
	54.0223	244.12
	66.1772	219.508
	61.8185	213.617
	47.8965	235.358
	33.0417	225.749
	27.9475	237.996
	30.7731	124.61
	26.7373	139.553
	49.3518	143.631
	32.9728	137.876
	38.7244	134.621
	383.134	162.194
	312.073	149.518
	540.309	82.0865
	445.324	78.7848
	291.615	120.119
	96.2913	110.902
	107.795	109.182
		129.591
		118.799
		142.233
		182.692
		165.124
		140.204
		153
		161.94
		149.913
Figure 7 c	Sample	Day	0	2	3	6	8	10	13	15	17	20
	Control	Control 1	0	34153	47967	167533	305029	363420	518958	548395	575165	563616
		Control 2	0	33505	47639	168769	291859	329196	446199	491717	474773	550233
		Control 3	0	37011	53311	180131	316703	370570	501610	519863	517319	536041
		average	0	34889.7	49639	172144	304530	354395	488922	519992	522419	549963
		SD	0	1865.48	3184.27	6944.21	12429.5	22114.1	38002.6	28339.2	50389.9	13789.5
	Sample	Day	0	2	3	6	8	10	13	15	17	20
	Depleted	Depleted 1	0	43996	59566	193375	328267	376972	582218	690641	527453	559080
		Depleted 2	0	45052	62095	214299	347388	403830	593667	601356	514963	521938
		Depleted 3	0	46373	65876	232959	381770	460604	602107	726588	572887	539474
		average	0	45140.3	62512.3	223629	352475	413802	592664	672862	538434	540164
		SD	0	1190.96	3175.63	13194.6	27111.8	42698.5	9982.36	64481.3	30483.4	18580.6
Figure 7 d	TB- donors		TB+ donors
	Undepleted	Depleted	Undepleted	Depleted
	0	23238	0	-1277
	0	55529	0	-1508
	0	65067	0	-1740
	0	47944.7	0	-1794
	0	18374	0	-1429
	0	23724	0	-1126
	0	-6195	0	-1243
	0	3901	0	105841
	0	20221	0	107754
	0	-1335	0	98205
	0	18217	0	112294
	0	51135	0	131279
	0	26423	0	59061
	0	29056	0	58334
	0	28243	0	182783
	0	11574	0	87910
	0	86035	0	46979
	0	48422	0	79465
	0	39128	0	18463
	0	22591	0	-49202
			0	-1293
			0	-71078
			0	-53951
			0	-19987
			0	-47266
			0	-111585

## Sheet: Figure 8
Numerical source data
Figure 8 a	CD69+ of ASC
	Patient #	Control Blood	Control Lung	TB Blood	TB Lung
	1	18.4
	2	14.3
	3	10.1	88.6
	4
	5	5.07	22.7
	6	5.06	93.6
	7		44.1
	8		78.3
	9		84.5
	10		97.8
	11		31.9
	12				19.06
	13			0.21	0.15
	14			0.032	0.54
	15			10.9	72.43
	16				1.61
	17			1.33	18.17
	18			5.17	8.87
	19			10.5	29.07
	20			6.16	25
	21				49.74
	22			22.4	57.1
	23			11.6	5.47
	24				17.1
Figure 8 a	CD138+ of ASC
	Patient #	Control Blood	Control Lung	TB Blood	TB Lung
	1	0.84
	2	0.45
	3	0.6	87.6
	4	1.47	16.3
	5	0.75	61.4
	6		41.4
	7		67.3
	8		85.9
	9		96.1
	10		32.5
	11			1.11	8.29
	12			1.2	9.7
	13			1.25	13.2
	14			0.28	15.9
	15			0.75	53.1
	16			0.15	13.6
	17			0.22	75.6
	18			0.48	22.9
	19			5.96	15.4
	20			4.42	48.4
	21				76
	22				39.6
	23				67.9
	24				40.54
	25			19.6	37.85
	26			19.3	2.06
	27				54.87
	28			36	27.93
	29			19.9	40.63
	30			16.9	20.23
	31			7.42	21.9
	32				44.8
	33			57.3	48.5
	34			59.4	49.83
	35				40.02
Figure 8 b
Figure 8 d	Control lung Ig	TB lung Ig
	0	0.3618
	0.01424	0.2341
	0.1057	0.4112
	0.08299	0.3109
	0.1704	0.2714
	0.1559	0.2265
		0.2418
		0.05785
		0.2389
		0.2003
	0.07864	0.04735
	0.0003264	0.1187
	0	0.008372
	0	0.09405
	8.166e-05	0.08181
	0.05999	0.01665
		0.000132
		0.03377
		0.007048
		0.131
	0.4365	0.4454
	0.199	0.5515
	0.4037	0.492
	0.4749	0.4856
	0.6204	0.5728
	0.241	0.3144
		0.7192
		0.294
		0.5966
		0.5694
	0.1668	0.3181
	0.02799	0.5062
	0.04848	0.281
	0.5237	0.3023
	0.3395	0.4082
	0.2002	0.1099
		0.3152
		0.02962
		0.268
		0.3017
Figure 8 e	Control Lung IgM	TB Lung IgM	Control Lung IgD	TB Lung IgD	Control Lung IgG	TB Lung IgG	Control Lung IgA	TB Lung IgA
	0	0.3618	0.07864	0.04735	0.4365	0.4454	0.1668	0.3181
	0.01424	0.2341	0.0003264	0.1187	0.199	0.5515	0.02799	0.5062
	0.1057	0.4112	0	0.008372	0.4037	0.492	0.04848	0.281
	0.08299	0.3109	0	0.09405	0.4749	0.4856	0.5237	0.3023
	0.1704	0.2714	8.166e-05	0.08181	0.6204	0.5728	0.3395	0.4082
	0.1559	0.2265	0.05999	0.01665	0.241	0.3144	0.2002	0.1099
		0.2418		0.000132		0.7192		0.3152
		0.05785		0.03377		0.294		0.02962
		0.2389		0.007048		0.5966		0.268
		0.2003		0.131		0.5694		0.3017
Figure 8 f	Media	NSIg	LIg	PIg
	95.0311	239.752	762.733	784.472
	101.863	229.193	862.733	792.547
	110.559	258.385	785.714	796.273
	92.5466	234.161	819.255	845.342
	106.706	102.153	198.862	188.716
	96.4118	106.063	200.247	166.84
	93.6897	93.5412	195.892	193.121
	103.192	105.667	200	210.938
	106.706	102.153	268.993	689.087
	96.4118	106.063	265.231	681.415
	93.6897	93.5412	254.293	674.041
	103.192	105.667	283.791	700.124
	106.706	102.153	315.516	235.783
	96.4118	106.063	316.06	245.929
	93.6897	93.5412	302.747	242.564
	103.192	105.667	304.281	225.39
	98.8488	123.368	170.631	252.65
	109.741	119.301	166.4	234.979
	94.9454	124.771	160.229	200.806
	96.4647	123.228	163.992	232.829
Figure 8 g	Day	Media				NSIg				LIg
	0	153	164	178	149	386	369	416	377	1228	1389	1265	1319
	2	337	319	293	313	17822	15390	21146	16814	17879	18719	16173	18236
	4	889	831	737	843	13655	7168	27685	17427	37987	52458	49628	57667
	6	1839	1682	1663	1767	9463	4086	35820	17164	53343	74966	102795	114512
	8	4689	3509	3170	4161	7234	3475	13943	24989	70212	104613	199919	215286
	10	15175	10135	9003	13165	4973	4224	41099	44286	120345	185465	328384	352112
	12	49249	31155	25629	40965	10859	4947	89480	68640	192645	287977	602091	627095
	14	126934	74896	58919	107485	13517	3897	123560	70207	207113	363457	522645	604488
Figure 8 h	Media	NSIg	Lig
	829.634	35.0181	168.659
	456.683	10.561	261.668
	331.006	297.019	413.158
	721.376	186.226	458.293
	148.569	209.727	114.781
	153.999	216.638	121.293
	131.363	221.638	154.467
	175.15	209.409	158.175
	148.569	209.727	128.548
	153.999	216.638	127.664
	131.363	221.638	134.691
	175.15	209.409	165.649
	148.569	209.727	116.546
	153.999	216.638	47.8605
	131.363	221.638	117.211
	175.15	209.409	130.99
	134.751	117.548	106.113
	118.558	109.545	111.084
	118.51	126.208	124.147
	151.106	126.126	136.026
